# Supplementary material for: Follow the money: a global analysis of funding dynamics for global health security
Source: Health Aff Sch. 2024 Jun 6;2(6):qxae083. doi: 10.1093/haschl/qxae083 (PMC11196183; doi:10.1093/haschl/qxae083)
Supplement: qxae083_Supplementary_Data [file qxae083_supplementary_data.zip]

Archive with 6 entries (6 files):
- coi_disclosure (1) Tracking Paper RK.docx
- coi_disclosure Tracking Paper EG (1).docx
- COI_disclosure Tracking Paper HR.docx
- coi_disclosure Tracking Paper MVM (1).docx
- Appendix 1.docx
- coi_disclosure (1)  Tracking Paper JK (1).docx
